# Supplementary material for: Mesoporous Poly(melamine-co-formaldehyde) Particles for Efficient and Selective Phosphate and Sulfate Removal
Source: Molecules. 2021 Oct 31;26(21):6615. doi: 10.3390/molecules26216615 (PMC8588240; doi:10.3390/molecules26216615)
Supplement: Supplementary file 1 [file molecules-26-06615-s001.zip]

Archive with 1 entries (1 files):
- molecules-1404317-supplementary.pdf
